# Supplementary material for: Parallel Tests of Whole Exome Sequencing and Copy Number Variant Sequencing Increase the Diagnosis Yields of Rare Pediatric Disorders
Source: Front Genet. 2020 Jun 11;11:473. doi: 10.3389/fgene.2020.00473 (PMC7300249; doi:10.3389/fgene.2020.00473)
Supplement: Supplementary file 1 [file Table_1.xlsx]

## Sheet: Sheet2
Supplemental Table 1 Clinical information and molecular diagnosis of the 60 patients in this study
case no.	Sex	Age (y)	HPO terms	Molecular diagnosis results
1	male	0.17	Seizures, Abnormality of the face, Hypoparathyroidism, Hypocalcemia	DiGeorge syndrome
2	male	1	Esotropia, Motor delay, Muscular hypotonia, Decreased body weight, Short stature, Feeding difficulties	negative
3	female	1	Brainstem dysplasia, Bronchitis, Congenital heart disease	Cri-du-chat syndrome
4	male	1	Short stature, Global developmental delay	Nicolaides-Baraitser syndrome
5	male	4	Autistic behavior	negative
6	female	0.33	Diarrhea, Cough, Fever, Abnormality of the face, Upslanted palpebral fissure, Depressed nasal bridge, Low-set ears, Single transverse palmar crease	Roifman syndrome
7	male	0.42	Pneumonia, Cirrhosis, Portal hypertension, Umbilical hernia, Biliary atresia, Congenital heart disease	negative
8	male	6	Motor delay	Mental retardation, autosomal dominant 35
9	male	2	Abnormal nasal morphology	negative
10	male	5	Anemia, Pneumonia, Congenital heart disease,Cerebral infarction	Supravalvar aortic stenosis
11	female	0.58	Global developmental delay, Abnormality of the face, Congenital heart disease	9p deletion syndrome
12	female	1	Feeding difficulties, Pneumonia, Hearing impairment, Growth delay	negative
13	male	8	Autistic behavior	DiGeorge syndrome
14	male	1	Pneumonia	Developmental delay with short stature, dysmorphic features, and sparse hair
15	male	0.25	Pneumonia	negative
16	male	0.67	Global developmental delay, Anemia, Inborn error of metabolism	Carnitine deficiency, systemic primary
17	female	0.25	Bronchopneumonia	negative
18	female	3	Ataxia, Cellulitis	negative
19	male	6	Langerhans cell histiocytosis	negative
20	male	4	Scoliosis, Intellectual disability, Wide nose, Epicanthus, Congenital heart disease, Brachydactyly	11q24.2q25 deletion
21	male	3	Autistic behavior, Delayed speech and language development, Food allergy	negative
22	female	3	Abnormality of the face	Ohdo syndrome
23	female	0.17	Pneumonia, Respiratory failure, Global developmental delay, Inborn error of metabolism	8q24.3 duplication; 18q22.2q23 deletion
24	male	5	Abnormality of the face	novel disorder
25	female	5	Abnormality of the face	negative
26	female	2.5	Abnormality of the face, Hearing impairment	negative
27	male	0.08	Recurrent fractures	Osteogenesis imperfecta
28	female	8	Global developmental delay, Abnormality of the face	Williams-Beuren syndrome
29	female	15	Short stature, Ataxia, Tooth agenesis, Depigmentation/hyperpigmentation of skin, Absence of secondary sex characteristics	14q13.1q21.1 deletion
30	male	10	Recurrent infections, Asthma	negative
31	female	3	Delayed speech and language development, Abnormality of the face	Sotos syndrome 1
32	female	4	Anemia, Pneumonia, Seizures, Short stature, Thoracic hypoplasia, Dyspnea, Muscular hypotonia	negative
33	female	6	Global developmental delay	SBBYSS/Genitopatellar syndrome
34	male	3	Intracranial cystic lesion, Intracranial infection	negative
35	male	4	Hypospadias	Opitz GBBB syndrome, type I
36	male	3	Microphthalmia, Inguinal hernia, Opacification of the corneal stroma	4q25q26 deletion
37	female	0.58	Pneumonia, Respiratory failure, Pulmonary arterial hypertension,	negative
38	male	0.17	Craniosynostosis, Proptosis	Crouzon syndrome
39	male	3	Global developmental delay, Intellectual disability, Short chin, Syndactyly, Hypospadias	negative
40	male	0.42	Global developmental delay, Short stature	Short stature and advanced bone age Mental retardation, autosomal dominant 23
41	female	1	Pulmonic stenosis, Arterial stenosis	Supravalvar aortic stenosis
42	female	1	Pectus carinatum	Marfan syndrome
43	female	1	Global developmental delay, Short stature	negative
44	female	2	Autistic behavior	negative
45	female	0.25	Respiratory failure, Midnasal stenosis, Upper airway obstruction	negative
46	male	3	Global developmental delay, Hypothyroidism, Abnormality of the face	Mental retardation-hypotonic facies syndrome, X-linked
47	male	1	Global developmental delay, Abnormality of the face	KBG syndrome
48	female	6	Overgrowth	negative
49	male	0.42	Brainstem dysplasia, Hydrocephalus, Abnormality of the cerebral white matter, Hypertelorism, Laryngomalacia	Megalencephaly-capillary malformation
50	male	12	Pectus excavatum	Marfan syndrome
51	male	6	Arteriovenous malformation, Congenital heart disease	negative
52	female	0.17	Congenital heart disease	negative
53	male	0.17	Tetralogy of Fallot	negative
54	male	0.25	Short chin, Cleft palate, Hearing impairment, Global developmental delay, Pneumonia	Campomelic dysplasia
55	female	7.5	Hypoplastic scapulae, Hypoplastic ilia, Abnormal finger phalanx morphology	negative
56	male	0.83	Malnutrition, Pneumonia, Congenital laryngeal stridor, Umbilical hernia, Inguinal hernia, Midnasal stenosis	negative
57	female	0.83	Pulmonary arterial hypertension, Patent ductus arteriosus, Abnormality of the foot, Abnormality of the hand	negative
58	male	0.92	Patent foramen ovale, Bilateral cryptorchidism, Short chin, Short stature, High palate, Low-set ears	Rubinstein-Taybi syndrome
59	female	0.67	Patent ductus arteriosus, Laryngomalacia	DiGeorge syndrome
60	male	0.67	Congenital heart disease, Polydactyly, Pneumonia	negative
